# Supplementary material for: Survival analysis of heart failure patients: A case study
Source: PLoS One. 2017 Jul 20;12(7):e0181001. doi: 10.1371/journal.pone.0181001 (PMC5519051; doi:10.1371/journal.pone.0181001)
Supplement: S1 Data — (CSV) [file pone.0181001.s001.csv]

TIME	Event	Gender	Smoking	Diabetes	BP	Anaemia	Age	Ejection.Fraction	Sodium	Creatinine	Pletelets	CPK
97	0	0	0	0	0	1	43	50	135	1.3	237000	358
180	0	1	1	1	0	1	73	30	142	1.18	160000	231
31	1	1	1	0	1	0	70	20	134	1.83	263358.03	582
87	0	1	0	0	0	1	65	25	141	1.1	298000	305
113	0	1	0	0	0	0	64	60	137	1	242000	1610
10	1	1	0	0	0	1	75	15	137	1.2	127000	246
250	0	1	1	0	0	0	70	40	136	2.7	51000	582
27	1	1	0	1	1	0	94	38	134	1.83	263358.03	582
87	0	1	0	0	1	0	75	45	137	1.18	263358.03	582
87	0	1	1	0	0	0	80	25	144	1.1	149000	898
119	0	1	1	1	0	0	50	35	137	1.18	263358.03	1846
112	0	1	1	0	0	0	50	30	141	0.7	266000	185
13	1	1	0	0	0	1	82	50	136	1.3	47000	379
4	1	1	0	0	1	0	75	20	130	1.9	265000	582
250	0	1	1	0	0	0	42	30	128	3.8	215000	64
108	0	1	0	0	0	1	68	25	130	2.1	305000	646
28	1	1	0	0	0	0	85	45	132	3	360000	23
135	1	1	0	1	0	0	59	20	134	2.4	70000	66
240	0	1	1	0	0	1	50	35	140	0.9	362000	298
112	0	1	1	0	0	0	52	30	136	0.7	218000	132
192	0	1	1	0	1	0	50	62	140	0.8	147000	582
192	0	1	1	0	0	0	78	50	138	1.4	481000	224
26	1	1	1	1	1	0	70	45	136	1.3	284000	122
108	0	0	0	1	0	0	62	35	136	1	221000	281
250	0	1	1	0	0	0	65	38	138	1.1	263358.03	1688
6	1	1	0	0	0	0	55	38	136	1.1	263358.03	7861
250	0	1	0	0	0	1	50	40	141	0.8	279000	54
256	0	0	0	1	0	0	65	35	142	1.1	263358.03	892
30	1	1	0	1	0	0	69	35	134	3.5	228000	582
250	0	1	0	1	0	1	55	40	135	1.2	336000	170
38	1	1	0	0	1	0	51	25	130	0.9	271000	1380
250	0	1	0	0	0	0	60	35	140	1.7	279000	253
205	0	1	0	1	0	0	58	25	138	1	504000	582
245	0	0	0	0	0	0	67	38	133	1.2	215000	213
110	0	0	0	0	1	1	61	40	141	0.9	229000	84
76	0	1	1	0	0	0	67	50	137	1.18	263358.03	582
175	0	1	0	1	0	1	50	40	130	0.7	260000	121
107	0	1	0	1	0	1	60	45	131	6.1	250000	1082
270	0	1	1	1	0	1	63	35	136	0.9	179000	103
24	1	0	0	0	1	1	95	40	138	1	196000	112
196	0	0	0	0	1	0	70	50	141	0.9	358000	1202
60	1	1	0	1	1	0	45	25	139	1	390000	7702
20	1	0	0	1	1	1	65	30	136	1.6	297000	128
68	0	1	1	0	0	0	41	40	140	0.8	374000	148
20	1	1	1	0	1	1	68	35	140	0.9	289000	220
30	1	1	0	1	0	1	90	50	134	1	226000	60
60	1	0	0	0	1	0	50	40	131	2.3	216000	318
109	1	1	0	0	0	0	80	38	134	1.1	263358.03	805
65	1	0	0	1	0	1	42	15	136	1.3	213000	250
33	1	1	1	1	1	0	70	45	139	1.2	185000	571
95	1	0	0	0	0	0	86	38	134	1.83	263358.03	582
28	1	0	0	1	1	1	50	35	128	1	319000	249
42	1	0	0	0	0	1	57	30	140	1	395000	129
83	0	0	0	1	1	0	58	38	142	0.7	327000	144
95	0	1	1	0	1	1	60	60	135	1.5	210000	737
107	0	0	0	0	1	0	46	40	137	1.18	263358.03	719
85	0	0	0	0	0	1	70	60	136	1.1	255000	59
120	0	0	0	0	1	1	65	35	136	0.8	235000	335
120	0	1	0	1	0	1	60	25	140	1.7	194000	231
212	0	0	0	1	1	0	70	35	139	1.3	533000	81
59	1	1	1	1	1	0	72	20	136	1.3	254000	364
185	0	0	0	1	1	0	45	38	137	1.18	263358.03	582
280	0	1	1	0	0	0	45	38	140	1.4	140000	2413
162	1	1	0	0	1	0	75	38	134	2.5	224000	99
145	0	0	0	0	1	0	70	35	133	0.8	305000	835
11	1	1	0	0	0	1	45	30	137	1.1	136000	981
145	0	1	1	1	0	1	51	35	136	1.5	263358.03	582
180	1	1	0	0	1	0	45	20	135	1.6	126000	582
83	0	1	0	0	1	1	58	60	141	1	219000	133
212	0	1	1	1	0	0	65	30	136	1.3	249000	582
172	1	0	0	0	0	0	50	50	134	0.6	153000	582
212	0	1	1	0	0	0	40	35	136	1.1	255000	90
10	1	1	1	1	0	1	60	60	131	1.1	454000	315
120	0	0	0	0	0	1	52	35	136	1.4	277000	58
10	1	0	0	0	0	0	65	65	138	1.5	263358.03	157
115	0	1	0	0	1	0	60	35	136	0.9	228000	2261
78	0	1	0	0	1	1	79	50	133	1.8	172000	55
43	1	1	0	0	1	1	68	25	138	1	166000	577
198	1	1	0	0	0	0	73	20	134	1.83	263358.03	582
244	0	1	0	1	0	1	56	38	140	1.7	133000	135
120	0	1	1	0	0	0	50	25	136	1	262000	250
23	1	0	0	1	1	0	75	30	134	1.83	263358.03	582
196	1	0	0	0	1	1	54	70	137	9	151000	427
235	1	1	0	1	0	1	65	25	129	1.4	198000	258
26	1	1	0	0	0	1	58	38	134	5.8	153000	60
30	1	0	0	1	1	1	82	50	145	1	321000	855
207	0	0	0	0	0	0	65	25	130	5	237000	56
130	1	0	0	1	1	0	80	38	135	1.3	192000	776
83	0	1	0	1	1	1	63	25	134	1.3	254000	514
186	0	0	0	0	0	0	65	30	138	0.8	259000	167
205	0	0	0	1	0	0	75	60	125	1.4	265000	675
79	0	1	0	0	0	0	51	50	140	0.7	406000	78
207	0	0	0	0	0	0	72	25	134	1.2	274000	211
213	0	0	0	0	1	1	73	40	141	0.9	220000	1185
14	1	1	0	0	0	1	87	38	140	0.9	262000	149
94	0	0	0	1	1	1	60	60	136	0.7	271000	96
186	0	0	0	1	1	1	50	20	134	1	279000	582
8	1	0	0	1	0	1	65	20	116	2.7	327000	160
88	1	0	1	0	1	1	72	30	138	1.7	621000	328
79	0	1	0	0	1	0	55	35	137	1.1	173000	47
216	0	1	1	1	1	1	52	30	142	1	334000	191
43	1	0	0	0	1	1	53	20	139	1.4	418000	91
61	1	1	0	0	0	0	45	35	145	1	385000	582
79	0	1	0	1	1	1	65	60	140	0.8	304000	68
186	0	1	1	1	0	0	60	35	113	1.8	263358.03	1211
72	1	1	1	0	0	0	85	35	132	1	243000	5882
106	0	1	1	0	1	1	53	60	138	0.7	249000	1808
121	0	1	0	0	0	1	85	50	134	1.3	235000	910
146	0	1	1	0	0	0	52	40	140	0.9	325000	3966
206	0	1	0	0	1	1	55	35	140	1	141000	2794
200	0	1	1	0	0	0	65	50	145	1.1	194000	118
209	0	1	0	0	0	1	40	35	137	0.9	255000	129
79	0	1	0	1	1	0	44	40	139	0.7	235000	84
194	0	1	0	0	1	1	65	35	134	0.8	290000	135
209	0	1	1	0	0	1	53	38	137	1.4	330000	707
54	0	1	1	0	0	1	70	35	138	2.7	223000	75
146	0	1	1	0	1	1	70	60	145	1.1	176000	171
121	0	1	1	0	1	1	59	45	139	1.1	362000	129
121	0	1	0	0	1	1	66	40	134	1.2	242000	72
7	1	1	1	0	0	0	65	20	129	1.3	162000	146
146	0	1	0	0	0	1	50	20	139	0.8	189000	115
129	1	1	0	1	0	0	45	30	139	1.1	334000	2442
186	0	1	0	0	0	1	63	45	137	0.7	73000	1767
8	1	1	1	0	1	1	90	40	132	2.1	204000	47
146	0	1	1	1	1	0	65	35	137	0.9	281000	198
213	0	1	0	1	0	0	54	38	134	1.8	264000	582
245	0	1	0	0	0	0	42	40	140	0.7	189000	64
209	0	1	1	0	0	1	53	45	137	1.1	305000	582
146	0	1	1	0	0	1	60	60	138	1	337000	95
270	0	1	1	1	1	0	62	38	143	1.1	155000	61
186	0	1	0	1	1	0	45	60	136	1	377000	308
121	0	1	1	0	0	1	45	35	139	0.8	174000	130
214	1	1	0	0	0	0	55	25	138	1.1	314000	2017
186	0	1	0	0	1	0	70	60	138	0.9	220000	97
65	1	1	1	0	0	1	72	25	140	1	274000	110
171	1	1	0	1	0	1	60.667	30	136	1.5	389000	104
22	0	1	0	1	0	0	53	60	135	0.8	368000	63
213	0	1	0	1	0	1	61	38	137	1.4	282000	80
79	0	1	0	0	1	1	57	25	144	1.1	181000	115
230	0	1	0	1	1	0	58	38	139	1	253000	132
209	0	1	0	0	1	1	77	50	137	1.1	406000	109
230	0	1	0	1	0	1	45	25	135	0.8	233000	66
245	0	1	1	1	0	1	60	30	137	1	150000	257
205	0	1	1	0	0	1	58	25	132	1.3	189000	57
208	0	1	1	0	0	0	70	35	134	1.1	185000	93
64	1	1	1	0	0	0	60	20	127	2.9	119000	68
10	1	1	1	0	1	1	80	35	133	9.4	388000	123
111	1	1	1	0	1	1	72	25	139	1.7	338000	943
107	0	1	1	0	1	0	63	60	145	1.3	295000	193
147	0	1	1	0	0	0	69	40	135	1	105000	1419
54	0	1	1	0	0	1	60	40	138	0.6	216000	607
90	1	1	1	0	0	0	85	60	132	1.2	306000	129
210	0	1	0	0	0	0	70	30	132	1.2	173000	232
91	0	1	0	1	1	1	60	40	126	1.2	328000	754
187	0	1	1	0	1	0	60	25	136	3.5	212000	59
26	1	1	1	1	0	0	82	30	132	1.2	200000	70
107	0	1	1	0	0	0	81	35	137	1.18	231000	4540
154	1	1	1	1	0	0	65	25	136	1.2	265000	395
113	1	1	0	0	0	1	75	30	134	1.83	225000	582
7	1	1	0	0	0	1	50	20	137	1.9	210000	111
40	1	1	1	1	1	0	60	38	138	0.6	451000	582
90	0	1	1	0	0	0	55	35	135	1.2	228000	60
107	0	1	0	0	0	0	75	40	137	1.18	263358.03	582
35	1	1	1	1	0	0	50	38	135	1.9	310000	582
147	0	0	0	0	0	1	49	50	140	1	132000	69
214	0	1	0	0	0	0	64	25	135	2.4	246000	143
246	0	1	0	1	0	0	70	38	140	1.1	25100	582
23	1	1	1	1	0	0	80	38	144	1.9	149000	148
117	0	1	0	1	1	0	62	60	139	0.9	244000	30
285	0	1	1	0	0	0	50	45	136	1.6	395000	196
271	0	0	0	0	0	0	55	38	139	1.2	270000	1820
215	0	0	0	1	0	0	55	35	143	0.8	231000	572
211	0	1	1	0	0	1	55	45	137	1.18	263358.03	180
108	0	1	0	0	1	0	50	30	138	0.8	211000	1548
118	0	1	1	0	1	0	50	45	134	0.9	184000	115
188	0	1	1	1	1	0	70	17	136	1	389000	212
126	1	0	0	1	0	1	50	35	142	0.9	75000	2334
41	1	1	0	0	1	1	80	20	133	4.4	140000	553
241	1	1	1	0	0	0	55	20	134	1.83	263358.03	1199
209	0	1	0	0	1	0	75	50	148	1.1	248000	119
60	0	1	1	0	0	0	55	35	139	1.1	254000	109
123	0	1	1	0	0	1	63	40	137	0.9	448000	582
11	1	1	0	0	1	1	50	38	137	1.1	276000	168
215	0	1	0	0	1	0	50	45	133	1	274000	245
170	1	1	1	0	0	1	58	25	137	1.2	219000	145
148	0	1	0	1	0	0	40	30	136	0.9	303000	478
150	1	1	1	1	0	1	59	25	136	1	221000	176
96	1	1	0	0	0	0	60	40	134	3.7	217000	582
180	1	1	0	0	0	1	77	45	145	1.8	223000	418
258	0	1	0	0	0	0	60	35	139	1.4	133000	320
90	0	1	0	1	0	0	50	25	136	1.6	252000	369
29	0	0	0	1	0	1	50	30	138	1.2	302000	159
207	1	0	0	0	0	0	60	30	127	1.7	62000	166
29	1	1	0	1	1	0	65	50	140	1	188000	94
95	0	0	0	1	1	1	66	38	136	1	162000	68
214	0	1	1	0	0	0	40	35	142	1	301000	624
187	0	1	1	0	0	1	78	40	137	0.7	277000	64
247	0	1	0	1	0	0	70	40	137	1	241000	2695
258	0	1	1	1	0	0	52	38	140	1	382000	190
33	0	1	0	1	1	0	72	50	134	1	218000	127
231	0	1	1	0	0	0	53	50	135	0.7	308000	56
87	0	1	1	0	0	0	42	30	140	1	226000	5209
88	0	1	0	0	0	0	55	45	137	1.3	263000	748
88	0	1	0	1	0	1	45	35	138	0.9	226000	1876
88	0	1	1	0	0	0	63	38	133	1.1	304000	936
88	0	1	1	1	0	0	45	35	142	1.3	850000	292
214	0	0	0	1	0	0	53	40	130	1.2	223000	207
87	0	0	0	0	1	0	60	50	143	2.3	286000	53
71	0	1	1	1	0	0	58	35	139	0.9	122000	582
140	0	0	0	1	0	0	65	40	138	1	270000	582
10	1	1	1	0	1	1	75	38	131	4	368000	81
187	0	0	0	1	0	1	50	45	136	1	362000	167
147	0	1	0	1	0	1	63	60	145	1.2	267000	122
85	0	0	0	1	1	1	60	25	137	1.2	318000	156
246	0	0	0	1	0	1	50	30	136	0.7	232000	1051
75	0	0	0	0	0	0	70	40	136	1.7	293000	69
215	0	0	0	1	1	0	70	35	132	1.2	236000	88
45	1	0	1	1	0	1	60	38	132	2.2	255000	260
12	0	0	0	0	1	1	49	30	138	1	427000	80
256	0	0	0	0	0	1	90	38	144	0.9	390000	337
95	0	0	0	1	0	0	60	38	140	0.75	228000	96
172	1	0	0	1	0	0	60	25	144	2.1	365000	1896
73	1	1	1	0	0	0	69	20	134	1.2	266000	582
91	0	0	0	0	0	1	58	40	139	1	164000	400
187	0	0	0	0	0	1	40	40	141	0.8	226000	101
72	0	1	1	1	0	0	65	50	137	1.3	149000	224
73	1	1	1	0	0	1	60	20	139	0.7	204000	47
33	1	0	0	1	0	1	60	60	142	1.1	194000	588
43	1	0	0	1	0	0	60	62	146	6.8	263358.03	3964
77	1	0	0	1	0	1	60	25	132	2.5	196000	76
100	1	0	0	1	1	0	46	17	124	2.1	271000	168
210	0	0	0	1	0	1	65	40	136	1	257000	720
193	1	0	0	1	1	1	48	30	130	1.6	244000	131
80	0	1	1	1	0	0	70	45	136	0.8	249000	66
32	1	0	1	1	1	0	50	30	136	1.2	153000	124
86	0	0	0	1	0	1	63	40	140	1.1	221000	61
187	0	1	0	0	0	0	85	38	136	0.9	186000	212
66	1	0	0	0	0	0	70	25	142	1.2	244000	161
74	0	0	1	0	1	0	70	60	140	0.8	317000	92
30	0	1	0	1	0	0	60	30	137	2.3	305000	2656
134	0	1	1	0	0	0	53	60	133	0.7	220000	196
94	0	0	0	0	0	1	85	60	138	3.2	507000	102
215	0	1	0	0	1	1	53	60	139	1	263358.03	446
201	0	1	1	0	0	1	42	35	139	1.1	365000	86
90	1	0	0	0	0	1	70	60	137	1.3	351000	143
220	0	0	0	0	0	0	65	38	139	1.7	294000	326
245	0	0	0	0	1	0	45	38	137	0.8	422000	582
78	1	0	0	1	1	1	59	25	141	1	302000	280
82	0	0	0	0	0	0	42	60	137	1.18	263358.03	582
74	0	1	0	1	0	0	42	40	140	1.2	237000	102
233	0	1	0	0	0	0	55	40	138	1	203000	66
174	0	0	0	0	1	0	40	45	140	0.9	275000	244
74	0	1	1	1	1	1	75	38	131	0.6	283000	203
50	1	1	0	0	0	1	95	30	132	2	461000	371
187	0	0	0	1	0	1	60	40	141	1	283000	2281
94	0	0	0	1	1	1	65	60	140	0.9	203000	113
67	1	1	0	1	0	0	65	25	135	1.83	497000	113
82	1	1	0	0	0	1	60	25	135	1.7	210000	154
174	0	1	0	1	0	0	80	35	134	2.1	350000	582
109	0	0	0	0	0	1	46	35	140	0.9	348000	291
109	0	0	0	1	0	0	50	30	132	0.9	329000	482
105	0	1	0	1	0	1	53	35	145	3.4	227000	270
278	0	0	0	1	0	0	45	60	138	0.8	742000	2060
74	0	0	0	0	1	0	55	45	140	0.9	324000	336
95	0	0	0	0	1	1	60	30	145	0.9	127000	582
257	0	0	0	1	0	0	45	55	141	0.8	222000	615
115	1	0	0	0	1	0	72	45	135	2.5	235000	233
44	1	0	0	1	1	1	70	50	134	1	351000	69
197	0	1	0	1	0	1	68	35	134	1.1	271000	1021
237	0	0	0	1	0	1	68	60	140	1	208000	157
104	0	0	0	1	0	1	58	60	137	0.8	300000	200
214	0	0	0	0	1	0	50	30	139	0.5	404000	2522
174	0	0	0	0	0	1	64	60	135	1.5	309000	62
245	0	0	0	0	0	0	70	35	142	1.1	327000	618
10	1	1	1	0	1	0	62	25	140	0.9	253000	231
63	0	0	0	0	0	0	45	80	137	1.18	263358.03	582
147	0	1	1	0	0	0	55	40	140	0.7	279000	835
233	0	0	0	0	0	1	62	40	133	0.7	283000	655
246	0	0	0	1	0	0	55	38	136	1.3	451000	84
30	1	0	0	1	0	0	60	38	142	3	329000	235
197	0	0	0	1	1	0	55	35	140	0.7	371000	582
195	0	1	0	0	1	0	73	35	134	1.3	203000	582
104	0	1	1	0	1	0	61	30	136	0.7	267000	248
187	0	0	0	1	1	0	49	35	130	0.8	268000	972
55	1	1	1	0	1	0	49	20	136	1.1	319000	789
237	0	1	0	1	0	0	61	38	141	1.2	147000	582
201	0	1	0	0	0	0	47	25	134	0.8	130000	582
172	0	0	0	1	1	1	60.667	40	136	1	201000	151
107	0	0	0	1	0	1	65	60	137	0.9	172000	59
244	0	0	0	1	0	0	45	38	140	0.9	302000	582
244	0	1	0	1	0	0	40	35	132	1	222000	582
15	1	0	0	0	1	1	70	25	140	1	237000	125
15	1	0	0	1	0	1	48	55	121	1.9	87000	582
244	0	1	1	1	1	0	44	30	130	1.6	263358.03	582
250	0	0	0	1	0	0	45	55	132	1	543000	582
244	0	0	0	1	0	0	51	40	134	0.9	221000	582
14	1	1	0	0	0	0	45	14	127	0.8	166000	582
80	0	1	0	1	0	0	60	45	133	1	297000	897
16	0	0	0	0	1	1	65	25	137	1.3	276000	52
